# Supplementary material for: Unveiling the Functions of Two RpoNs in Bradyrhizobium sp. DOA9 During Free-Living Conditions: A Comprehensive and Comparative Analysis
Source: Int J Mol Sci. 2026 May 12;27(10):4304. doi: 10.3390/ijms27104304 (PMC13207237; doi:10.3390/ijms27104304)
Supplement: Supplementary file 1 [file ijms-27-04304-s001.zip]

Archive with 16 entries (16 files):
- Figure S1.png
- Figure S2.png
- Figure S3.png
- Figure S4A-C.png
- Figure S4D-F.png
- Figure S5-continued.png
- Figure S5.png
- Figure S6A.png
- Figure S6BC.png
- Figure S6D.png
- Figure S7.png
- Supplementary figures and tables legend.pdf
- Supplementary Methods.pdf
- Table S1.xlsx
- Table S2.pdf
- Table S3.pdf
