# Supplementary material for: Unveiling the Functions of Two RpoNs in Bradyrhizobium sp. DOA9 During Free-Living Conditions: A Comprehensive and Comparative Analysis
Source: Int J Mol Sci. 2026 May 12;27(10):4304. doi: 10.3390/ijms27104304 (PMC13207237; doi:10.3390/ijms27104304)
Supplement: Supplementary file 1 [file ijms-27-04304-s001.zip › Table S1.xlsx]

## Sheet: venn_result1696240018386642132
Table S1. Venn analysis and Result of DEGs based on their comparison group
Names	total	Elements	log2(FC)	Padj	Sequence ID (NCBI)	Sequence ID (Genoscope)	Description
WT vs DD and WT vs RC	256	gene-BDOA9_RS30755	-7.52562	0.000221842	BDOA9_RS30755	BRADOA9_v1_20940	BolA family transcriptional regulator
WT vs DD and WT vs RC	256	gene-BDOA9_RS22450	1.4254	0.000161323	BDOA9_RS22450	BRADOA9_v1_43209	phage portal protein
WT vs DD and WT vs RC	256	gene-BDOA9_RS16400	1.4934	5.76289e-06	BDOA9_RS16400	BRADOA9_v1_41749	efflux RND transporter periplasmic adaptor subunit
WT vs DD and WT vs RC	256	gene-BDOA9_RS28660	-4.79014	2.97389e-10	flgF	BRADOA9_v1_51018	Flagellar basal-body rod protein FlgF
WT vs DD and WT vs RC	256	gene-BDOA9_RS28710	-3.11059	1.76987e-14	BDOA9_RS28710	BRADOA9_v1_51030	flagellar basal body P-ring protein FlgI
WT vs DD and WT vs RC	256	gene-BDOA9_RS30715	-5.30484	2.10783e-06	nifV	BRADOA9_v1_51508	Homocitrate synthase
WT vs DD and WT vs RC	256	gene-BDOA9_RS30150	-5.07247	2.11881e-64	BDOA9_RS30150	BRADOA9_v1_51377	BMP family ABC transporter substrate-binding protein
WT vs DD and WT vs RC	256	gene-BDOA9_RS30850	-5.16969	3.25191e-40	BDOA9_RS30850	BRADOA9_v1_51544	SIR2_2 domain-containing protein
WT vs DD and WT vs RC	256	gene-BDOA9_RS13345	-4.40968	2.33372e-39	phaZ	BRADOA9_v1_41018	polyhydroxyalkanoate depolymerase
WT vs DD and WT vs RC	256	gene-BDOA9_RS28285	-5.43306	1.45934e-42	BDOA9_RS28285	BRADOA9_v1_50925	Thiosulfate sulfurtransferase
WT vs DD and WT vs RC	256	gene-BDOA9_RS33820	-2.95503	0.00017059	virB11	BRADOA9_v1_p0123	P-type DNA transfer ATPase VirB11
WT vs DD and WT vs RC	256	gene-BDOA9_RS30945	-1.47101	0.000321087	BDOA9_RS30945	BRADOA9_v1_51564	Nitrogen fixation protein NifZ
WT vs DD and WT vs RC	256	gene-BDOA9_RS18420	-1.18077	0.0400323	BDOA9_RS18420	BRADOA9_v1_42225	conserved protein of unknown function
WT vs DD and WT vs RC	256	gene-BDOA9_RS15320	-5.57225	1.03714e-40	BDOA9_RS15320	BRADOA9_v1_41489	Nitrite reductase [NAD(P)H]
WT vs DD and WT vs RC	256	gene-BDOA9_RS26520	-1.16917	0.000270569	rplF	BRADOA9_v1_50509	50S ribosomal protein L24
WT vs DD and WT vs RC	256	gene-BDOA9_RS35470	-2.17282	8.59568e-07	BDOA9_RS35470	BRADOA9_v1_p0652	electron transfer flavoprotein subunit alpha/FixB family protein
WT vs DD and WT vs RC	256	gene-BDOA9_RS31260	-1.88498	0.00551507	ureC	BRADOA9_v1_40435	Urease subunit alpha
WT vs DD and WT vs RC	256	gene-BDOA9_RS33830	-2.24904	0.000326439	BDOA9_RS33830	BRADOA9_v1_p0125	ATP-dependent exoDNAse, alpha subunit
WT vs DD and WT vs RC	256	gene-BDOA9_RS26540	-1.5502	0.00278398	rplX	BRADOA9_v1_50516	30S ribosomal subunit protein S17
WT vs DD and WT vs RC	256	gene-BDOA9_RS21810	-1.3677	0.00897485	BDOA9_RS21810	BRADOA9_v1_43052	PilZ domain-containing protein
WT vs DD and WT vs RC	256	gene-BDOA9_RS17170	2.0022	5.57347e-10	BDOA9_RS17170	BRADOA9_v1_41937	ATP-grasp domain-containing protein
WT vs DD and WT vs RC	256	gene-BDOA9_RS07350	-1.11276	0.00622914	BDOA9_RS07350	BRADOA9_v1_21744	conserved protein of unknown function
WT vs DD and WT vs RC	256	gene-BDOA9_RS18000	-5.03255	6.5082e-17	BDOA9_RS18000	BRADOA9_v1_42129	Hydrogenase 1 small subunit
WT vs DD and WT vs RC	256	gene-BDOA9_RS30905	-5.74898	9.31713e-06	BDOA9_RS30905	BRADOA9_v1_51556	conserved protein of unknown function
WT vs DD and WT vs RC	256	gene-BDOA9_RS30835	-8.77405	2.78485e-11	BDOA9_RS30835	BRADOA9_v1_51540	Protein hesB, vegetative
WT vs DD and WT vs RC	256	gene-BDOA9_RS30720	-6.61586	6.45041e-08	BDOA9_RS30720	BRADOA9_v1_51509	Iron-responsive regulator Irr
WT vs DD and WT vs RC	256	gene-BDOA9_RS30785	-7.05294	3.35783e-18	BDOA9_RS30785	BRADOA9_v1_51526	Rieske domain-containing protein
WT vs DD and WT vs RC	256	gene-BDOA9_RS18140	-2.67125	9.13551e-14	BDOA9_RS18140	BRADOA9_v1_42166	Cytosine/purine/uracil/thiamine/allantoin permease family protein
WT vs DD and WT vs RC	256	gene-BDOA9_RS07125	-1.40281	5.38122e-06	BDOA9_RS07125	BRADOA9_v1_21692	putative Propionate CoA-transferase
WT vs DD and WT vs RC	256	gene-BDOA9_RS30885	-4.85581	0.00080699	BDOA9_RS30885	BRADOA9_v1_51551	conserved protein of unknown function
WT vs DD and WT vs RC	256	gene-BDOA9_RS23180	-4.74315	5.15154e-57	BDOA9_RS23180	BRADOA9_v1_43376	Sulfite reductase [NADPH] flavoprotein alpha-component
WT vs DD and WT vs RC	256	gene-BDOA9_RS28265	-4.18187	6.23287e-10	BDOA9_RS28265	BRADOA9_v1_51886	putative ABC transporter ATP-binding protein YadG
WT vs DD and WT vs RC	256	gene-BDOA9_RS30860	-7.38555	2.94699e-14	nifS	BRADOA9_v1_51546	cysteine desulfurase NifS
WT vs DD and WT vs RC	256	gene-BDOA9_RS35295	-2.06804	4.79054e-14	nifK	BRADOA9_v1_p0593	Nitrogenase molybdenum-iron protein beta chain
WT vs DD and WT vs RC	256	gene-BDOA9_RS20905	-1.09121	0.0335368	BDOA9_RS20905	BRADOA9_v1_42832	hypothetical protein
WT vs DD and WT vs RC	256	gene-BDOA9_RS30875	-7.03083	4.79826e-09	BDOA9_RS30875	BRADOA9_v1_51549	conserved protein of unknown function
WT vs DD and WT vs RC	256	gene-BDOA9_RS22615	-3.28298	5.40039e-05	BDOA9_RS22615	BRADOA9_v1_43246	putative 2-iminobutanoate/2-iminopropanoate deaminase
WT vs DD and WT vs RC	256	gene-BDOA9_RS27685	-1.93486	3.02174e-06	BDOA9_RS27685	BRADOA9_v1_41679	protein of unknown function
WT vs DD and WT vs RC	256	gene-BDOA9_RS10855	-5.43999	1.7252e-51	urtB	BRADOA9_v1_40427	Urea ABC transporter, permease protein UrtB
WT vs DD and WT vs RC	256	gene-BDOA9_RS30980	-3.84074	2.51852e-12	BDOA9_RS30980	BRADOA9_v1_43674	putative Uncharacterized oxidoreductase YusZ
WT vs DD and WT vs RC	256	gene-BDOA9_RS14810	1.26021	0.000326439	BDOA9_RS14810	BRADOA9_v1_41372	urate hydroxylase PuuD
WT vs DD and WT vs RC	256	gene-BDOA9_RS10870	-6.684	8.01735e-23	urtE	BRADOA9_v1_40430	High-affinity branched-chain amino acid transport ATP-binding protein BraG
WT vs DD and WT vs RC	256	gene-BDOA9_RS17770	-1.87495	0.000326439	BDOA9_RS17770	BRADOA9_v1_42076	dipeptide ABC transporter ATP binding subunit DppD
WT vs DD and WT vs RC	256	gene-BDOA9_RS29655	2.0274	0.0433816	BDOA9_RS29655	BRADOA9_v1_51255	conserved membrane protein of unknown function
WT vs DD and WT vs RC	256	gene-BDOA9_RS28380	-1.98277	9.76539e-05	BDOA9_RS28380	BRADOA9_v1_50948	conserved protein of unknown function
WT vs DD and WT vs RC	256	gene-BDOA9_RS18740	1.19568	0.0195509	BDOA9_RS18740	BRADOA9_v1_42302	Urea ABC transporter, Urea binding protein
WT vs DD and WT vs RC	256	gene-BDOA9_RS28270	-4.36937	8.75023e-08	ntrB	BRADOA9_v1_50922	Nitrate transport permease protein nrtB
WT vs DD and WT vs RC	256	gene-BDOA9_RS09225	-1.65257	0.00224006	BDOA9_RS09225	BRADOA9_v1_40033	dipeptide ABC transporter ATP binding subunit DppF
WT vs DD and WT vs RC	256	gene-BDOA9_RS10895	-3.02047	1.7901e-27	ureC	BRADOA9_v1_51632	Urease subunit alpha 1
WT vs DD and WT vs RC	256	gene-BDOA9_RS17315	-2.58341	2.63089e-10	BDOA9_RS17315	BRADOA9_v1_41971	Putative aliphatic sulfonates binding protein
WT vs DD and WT vs RC	256	gene-BDOA9_RS21115	1.03702	0.00298465	BDOA9_RS21115	BRADOA9_v1_42886	hypothetical protein
WT vs DD and WT vs RC	256	gene-BDOA9_RS09160	-1.06722	0.00202245	BDOA9_RS09160	BRADOA9_v1_40018	1-carboxybiuret hydrolase subunit AtzE
WT vs DD and WT vs RC	256	gene-BDOA9_RS30160	-4.1493	1.6435e-09	BDOA9_RS30160	BRADOA9_v1_51379	Uncharacterized ABC-type transport system, permease component
WT vs DD and WT vs RC	256	gene-BDOA9_RS09145	-2.36679	5.15812e-15	atzF	BRADOA9_v1_40015	Allophanate hydrolase
WT vs DD and WT vs RC	256	gene-BDOA9_RS30175	-2.6147	0.00569374	BDOA9_RS30175	BRADOA9_v1_51382	cytidine/deoxycytidylate deaminase family protein
WT vs DD and WT vs RC	256	gene-BDOA9_RS33805	-4.43175	0.000279868	BDOA9_RS33805	BRADOA9_v1_p0120	virB8 family protein
WT vs DD and WT vs RC	256	gene-BDOA9_RS30740	-5.60353	2.03839e-05	BDOA9_RS30740	Intergenic region	N/A
WT vs DD and WT vs RC	256	gene-BDOA9_RS11245	1.15651	0.000786842	BDOA9_RS11245	BRADOA9_v1_40518	hypothetical protein
WT vs DD and WT vs RC	256	gene-BDOA9_RS30910	-7.2012	3.41521e-47	BDOA9_RS30910	BRADOA9_v1_51557	NifX-associated protein
WT vs DD and WT vs RC	256	gene-BDOA9_RS30975	1.40641	0.000177503	nifA	BRADOA9_v1_51570	Nif-specific regulatory protein
WT vs DD and WT vs RC	256	gene-BDOA9_RS14875	-6.59621	4.49186e-08	BDOA9_RS14875	BRADOA9_v1_41390	Isochorismatase
WT vs DD and WT vs RC	256	gene-BDOA9_RS18170	-4.14784	2.66012e-17	BDOA9_RS18170	BRADOA9_v1_42172	Leucine-, isoleucine-, valine-, threonine-, and alanine-binding protein
WT vs DD and WT vs RC	256	gene-BDOA9_RS30790	-6.97834	2.48212e-06	BDOA9_RS30790	BRADOA9_v1_51527	hypothetical protein
WT vs DD and WT vs RC	256	gene-BDOA9_RS10915	-1.02079	0.0142063	ureG	BRADOA9_v1_40440	Urease accessory protein UreG
WT vs DD and WT vs RC	256	gene-BDOA9_RS12310	-3.2625	3.53523e-17	BDOA9_RS12310	BRADOA9_v1_40773	Flagellar basal-body rod modification protein FlgD
WT vs DD and WT vs RC	256	gene-BDOA9_RS24700	-1.95717	6.52955e-13	BDOA9_RS24700	BRADOA9_v1_50070	Nitrogen regulatory protein PII-1
WT vs DD and WT vs RC	256	gene-BDOA9_RS30725	-8.31645	5.70335e-10	BDOA9_RS30725	BRADOA9_v1_51511	Nitrogenase FeMo-cofactor synthesis molybdenum delivery protein NifQ
WT vs DD and WT vs RC	256	gene-BDOA9_RS31280	-1.30169	0.00319128	BDOA9_RS31280	BRADOA9_v1_51636	Aliphatic amidase
WT vs DD and WT vs RC	256	gene-BDOA9_RS28295	-6.2826	2.04426e-45	BDOA9_RS28295	BRADOA9_v1_50927	conserved protein of unknown function
WT vs DD and WT vs RC	256	gene-BDOA9_RS04380	-1.69327	2.21976e-05	BDOA9_RS04380	BRADOA9_v1_21032	Cytochrome c domain-containing protein
WT vs DD and WT vs RC	256	gene-BDOA9_RS30870	-8.84005	1.22767e-14	BDOA9_RS30870	BRADOA9_v1_51548	Fe-S_biosyn domain-containing protein
WT vs DD and WT vs RC	256	gene-BDOA9_RS28720	-3.39301	2.51132e-05	BDOA9_RS28720	BRADOA9_v1_51032	hypothetical protein
WT vs DD and WT vs RC	256	gene-BDOA9_RS21755	-4.78623	2.98265e-29	BDOA9_RS21755	BRADOA9_v1_43040	glutamate/aspartate import solute-binding protein
WT vs DD and WT vs RC	256	gene-BDOA9_RS09175	-4.00087	9.15206e-23	BDOA9_RS09175	BRADOA9_v1_40021	putative D,D-dipeptide ABC transporter membrane subunit DdpC
WT vs DD and WT vs RC	256	gene-BDOA9_RS09070	-2.18105	2.02019e-13	BDOA9_RS09070	BRADOA9_v1_30301	ABC transporter substrate-binding protein
WT vs DD and WT vs RC	256	gene-BDOA9_RS18750	1.4335	1.10727e-05	BDOA9_RS18750	BRADOA9_v1_42305	Urea ABC transporter, Urea binding protein
WT vs DD and WT vs RC	256	gene-BDOA9_RS33205	1.07284	0.0148882	BDOA9_RS33205	BRADOA9_v1_52091	hypothetical protein
WT vs DD and WT vs RC	256	gene-BDOA9_RS30985	-4.18321	3.92e-08	BDOA9_RS30985	BRADOA9_v1_51572	Xanthine and CO deHydrogenases maturation factor, XdhC/CoxF family
WT vs DD and WT vs RC	256	gene-BDOA9_RS30665	-4.72054	2.05215e-17	modA	BRADOA9_v1_51497	Molybdate-binding protein ModA
WT vs DD and WT vs RC	256	gene-BDOA9_RS26510	-1.06681	4.27253e-05	rpsE	BRADOA9_v1_50507	30S ribosomal subunit protein S5
WT vs DD and WT vs RC	256	gene-BDOA9_RS30765	-5.55368	1.43628e-11	BDOA9_RS30765	BRADOA9_v1_43530	iron-sulfur cluster insertion protein ErpA
WT vs DD and WT vs RC	256	gene-BDOA9_RS28675	-2.93393	3.06975e-05	flgH	BRADOA9_v1_51021	Flagellar L-ring protein 1
WT vs DD and WT vs RC	256	gene-BDOA9_RS30795	-6.75747	1.47767e-23	BDOA9_RS30795	BRADOA9_v1_51529	ferredoxin, 2Fe-2S
WT vs DD and WT vs RC	256	gene-BDOA9_RS27445	-3.24614	1.35081e-16	BDOA9_RS27445	BRADOA9_v1_50730	Putrescine transport system permease protein potH
WT vs DD and WT vs RC	256	gene-BDOA9_RS15315	-4.94674	6.94296e-66	BDOA9_RS15315	BRADOA9_v1_41488	Putative bacterial haemoglobin
WT vs DD and WT vs RC	256	gene-BDOA9_RS27680	-1.68794	3.09417e-08	BDOA9_RS27680	BRADOA9_v1_50784	CP_ATPgrasp_1 domain-containing protein
WT vs DD and WT vs RC	256	gene-BDOA9_RS30685	-6.21343	6.5082e-17	BDOA9_RS30685	BRADOA9_v1_51501	ferredoxin-like protein
WT vs DD and WT vs RC	256	gene-BDOA9_RS30940	-4.38434	1.33193e-14	BDOA9_RS30940	BRADOA9_v1_51563	SufE protein probably involved in Fe-S center assembly
WT vs DD and WT vs RC	256	gene-BDOA9_RS09185	-4.92705	5.39484e-51	BDOA9_RS09185	BRADOA9_v1_40020	glutathione ABC transporter ATP binding subunit GsiA
WT vs DD and WT vs RC	256	gene-BDOA9_RS15295	-3.95814	8.22292e-17	BDOA9_RS15295	BRADOA9_v1_41483	Nitrite transporter from formate/nitrite family
WT vs DD and WT vs RC	256	gene-BDOA9_RS13350	-3.94668	1.3017e-33	BDOA9_RS13350	BRADOA9_v1_41019	glutathione S-transferase
WT vs DD and WT vs RC	256	gene-BDOA9_RS18010	-3.11329	7.98683e-09	cybH	BRADOA9_v1_42132	Hydrogenase 1 cytochrome b subunit
WT vs DD and WT vs RC	256	gene-BDOA9_RS30890	-6.90811	8.05959e-09	BDOA9_RS30890	BRADOA9_v1_51552	protein of unknown function
WT vs DD and WT vs RC	256	gene-BDOA9_RS04055	1.0795	0.00503732	BDOA9_RS04055	BRADOA9_v1_20957	substrate-binding protein
WT vs DD and WT vs RC	256	gene-BDOA9_RS35615	-4.95634	1.03476e-05	cybH	BRADOA9_v1_p0692	hydrogenase 1 cytochrome b subunit
WT vs DD and WT vs RC	256	gene-BDOA9_RS04065	1.38502	0.000753916	BDOA9_RS04065	BRADOA9_v1_20960	amidase
WT vs DD and WT vs RC	256	gene-BDOA9_RS30750	-5.83463	1.10525e-19	grxD	BRADOA9_v1_51517	Uncharacterized monothiol glutaredoxin ycf64-like
WT vs DD and WT vs RC	256	gene-BDOA9_RS18155	-1.97453	0.0013344	BDOA9_RS18155	BRADOA9_v1_42169	Carbon monoxide deHydrogenase large chain parolog without usual motifs
WT vs DD and WT vs RC	256	gene-BDOA9_RS33815	-4.16696	4.90374e-16	virB10p	BRADOA9_v1_p0122	type IV secretion system protein VirB
WT vs DD and WT vs RC	256	gene-BDOA9_RS12315	-1.40371	3.00572e-05	BDOA9_RS12315	BRADOA9_v1_40774	Flagellar hook-length control protein fliK
WT vs DD and WT vs RC	256	gene-BDOA9_RS18415	-3.86354	2.62667e-08	BDOA9_RS18415	BRADOA9_v1_42224	putative amidase AF_1954
WT vs DD and WT vs RC	256	gene-BDOA9_RS30170	-3.03641	2.04965e-12	BDOA9_RS30170	BRADOA9_v1_51381	Galactoside transport ATP-binding protein mglA
WT vs DD and WT vs RC	256	gene-BDOA9_RS09065	-5.68593	7.1847e-72	BDOA9_RS09065	BRADOA9_v1_30300	Heme-binding protein A
WT vs DD and WT vs RC	256	gene-BDOA9_RS18410	-3.2556	2.16751e-06	BDOA9_RS18410	BRADOA9_v1_42223	Carbon monoxide deHydrogenase medium chain
WT vs DD and WT vs RC	256	gene-BDOA9_RS09785	-2.99365	0.00344788	BDOA9_RS09785	BRADOA9_v1_40168	Putative diflavin flavoprotein A 1
WT vs DD and WT vs RC	256	gene-BDOA9_RS32315	-1.12214	0.00162981	BDOA9_RS32315	BRADOA9_v1_51887	putative ABC transporter membrane subunit YadH
WT vs DD and WT vs RC	256	gene-BDOA9_RS33825	-2.98362	1.4948e-07	BDOA9_RS33825	BRADOA9_v1_p0124	type IV secretory system conjugative DNA transfer family protein
WT vs DD and WT vs RC	256	gene-BDOA9_RS10880	-2.72188	2.7735e-08	BDOA9_RS10880	BRADOA9_v1_40432	Urease subunit gamma
WT vs DD and WT vs RC	256	gene-BDOA9_RS17775	-2.016	2.2846e-05	BDOA9_RS17775	BRADOA9_v1_42077	murein tripeptide ABC transporter/oligopeptide ABC transporter ATP binding subunit OppF
WT vs DD and WT vs RC	256	gene-BDOA9_RS33145	1.50572	3.19554e-05	BDOA9_RS33145	BRADOA9_v1_52079	aromatic ring-hydroxylating dioxygenase subunit alpha
WT vs DD and WT vs RC	256	gene-BDOA9_RS30705	-4.34714	3.5342e-07	nifW	BRADOA9_v1_51506	Nitrogenase-stabilizing/protective protein NifW
WT vs DD and WT vs RC	256	gene-BDOA9_RS10875	-2.35477	0.000473727	BDOA9_RS10875	BRADOA9_v1_40431	Urease accessory protein UreD
WT vs DD and WT vs RC	256	gene-BDOA9_RS30970	-1.58932	3.12231e-05	BDOA9_RS30970	BRADOA9_v1_51569	ferredoxin-1
WT vs DD and WT vs RC	256	gene-BDOA9_RS09180	-4.65366	2.50758e-18	BDOA9_RS09180	BRADOA9_v1_40022	putative D,D-dipeptide ABC transporter membrane subunit DdpB
WT vs DD and WT vs RC	256	gene-BDOA9_RS06210	-7.02538	1.02602e-95	BDOA9_RS06210	BRADOA9_v1_21477	ammonia/ammonium transporter
WT vs DD and WT vs RC	256	gene-BDOA9_RS30855	-6.30791	3.51756e-07	nifT	BRADOA9_v1_51545	Protein FixU homolog
WT vs DD and WT vs RC	256	gene-BDOA9_RS18400	-2.51976	0.0229538	BDOA9_RS18400	BRADOA9_v1_42221	Carbon monoxide deHydrogenase small chain
WT vs DD and WT vs RC	256	gene-BDOA9_RS30800	-5.82504	3.53514e-32	BDOA9_RS30800	BRADOA9_v1_51531	Spore coat polysaccaharide biosynthesis protein spsC
WT vs DD and WT vs RC	256	gene-BDOA9_RS28275	-4.82476	8.96665e-42	BDOA9_RS28275	BRADOA9_v1_50923	Nitrate/nitrite transport system substrate-binding protein
WT vs DD and WT vs RC	256	gene-BDOA9_RS30845	-7.42463	1.99755e-61	nifB	BRADOA9_v1_51543	FeMo cofactor biosynthesis protein NifB
WT vs DD and WT vs RC	256	gene-BDOA9_RS13765	1.51223	0.0142063	BDOA9_RS13765	BRADOA9_v1_41120	DUF983 domain-containing protein
WT vs DD and WT vs RC	256	gene-BDOA9_RS35345	-2.42344	7.6909e-17	BDOA9_RS35345	BRADOA9_v1_p0607	conserved protein of unknown function
WT vs DD and WT vs RC	256	gene-BDOA9_RS17045	1.6795	9.88472e-06	BDOA9_RS17045	BRADOA9_v1_41905	CBS domain-containing protein
WT vs DD and WT vs RC	256	gene-BDOA9_RS09220	-1.8949	7.03841e-05	BDOA9_RS09220	BRADOA9_v1_42218	ABC transporter permease
WT vs DD and WT vs RC	256	gene-BDOA9_RS14880	-5.707	2.55553e-09	BDOA9_RS14880	BRADOA9_v1_41391	permease
WT vs DD and WT vs RC	256	gene-BDOA9_RS30930	-7.07389	1.23358e-91	nifK	BRADOA9_v1_51561	Nitrogenase molybdenum-iron protein beta chain
WT vs DD and WT vs RC	256	gene-BDOA9_RS30925	-6.44134	2.55807e-87	nifE	BRADOA9_v1_51560	Nitrogenase iron-molybdenum cofactor biosynthesis protein NifE
WT vs DD and WT vs RC	256	gene-BDOA9_RS17305	-2.30082	0.000253113	BDOA9_RS17305	BRADOA9_v1_41969	taurine ABC transporter ATP binding subunit
WT vs DD and WT vs RC	256	gene-BDOA9_RS35575	-1.66354	0.0263068	BDOA9_RS35575	BRADOA9_v1_p0683	Nicel/Cobalt-specific TonB-dependent outer membrane receptor
WT vs DD and WT vs RC	256	gene-BDOA9_RS04655	1.20833	0.00467664	BDOA9_RS04655	BRADOA9_v1_21101	hybrid sensor histidine kinase/response regulator
WT vs DD and WT vs RC	256	gene-BDOA9_RS35350	-3.63115	1.43025e-08	BDOA9_RS35350	BRADOA9_v1_p0609	Nif11 domain-containing protein
WT vs DD and WT vs RC	256	gene-BDOA9_RS30955	-1.08882	0.000203938	sufD	BRADOA9_v1_51566	Iron-sulfur cluster assembly protein SufD
WT vs DD and WT vs RC	256	gene-BDOA9_RS33765	-2.02129	0.0346914	BDOA9_RS33765	BRADOA9_v1_p0112	putative acyl-homoserine-lactone synthase
WT vs DD and WT vs RC	256	gene-BDOA9_RS09155	-1.57011	0.0212175	hpxZ	BRADOA9_v1_40017	conserved protein of unknown function
WT vs DD and WT vs RC	256	gene-BDOA9_RS35290	-1.60828	1.99871e-09	nifD	BRADOA9_v1_p0592	Nitrogenase molybdenum-iron protein alpha chain
WT vs DD and WT vs RC	256	gene-BDOA9_RS24880	-1.97608	1.78483e-11	BDOA9_RS24880	BRADOA9_v1_50112	conserved protein of unknown function
WT vs DD and WT vs RC	256	gene-BDOA9_RS30165	-3.41648	7.71047e-27	BDOA9_RS30165	BRADOA9_v1_51380	Isochorismatase
WT vs DD and WT vs RC	256	gene-BDOA9_RS28015	-2.41599	2.43045e-08	BDOA9_RS28015	BRADOA9_v1_50863	EF hand
WT vs DD and WT vs RC	256	gene-BDOA9_RS30155	-3.65747	1.46943e-09	BDOA9_RS30155	BRADOA9_v1_51378	ABC-type uncharacterized transport system, permease component
WT vs DD and WT vs RC	256	gene-BDOA9_RS30695	-9.11479	3.55108e-23	BDOA9_RS30695	BRADOA9_v1_51503	Protein FixB
WT vs DD and WT vs RC	256	gene-BDOA9_RS30880	-4.39109	1.06398e-10	BDOA9_RS30880	BRADOA9_v1_51550	protein of unknown function
WT vs DD and WT vs RC	256	gene-BDOA9_RS36130	2.71521	0.00109732	BDOA9_RS36130	BRADOA9_v1_p0802	aromatic-ring-hydroxylating dioxygenase subunit beta
WT vs DD and WT vs RC	256	gene-BDOA9_RS23185	-3.40225	1.5669e-34	BDOA9_RS23185	BRADOA9_v1_43377	NAD(P)H-dependent nitrite reductase catalytic subunit (NirA)
WT vs DD and WT vs RC	256	gene-BDOA9_RS15290	-2.20357	6.35424e-05	BDOA9_RS15290	BRADOA9_v1_41482	Protein kinase
WT vs DD and WT vs RC	256	gene-BDOA9_RS10825	1.42955	0.0181696	BDOA9_RS10825	BRADOA9_v1_40420	pilus assembly protein
WT vs DD and WT vs RC	256	gene-BDOA9_RS06215	-8.03127	3.87927e-95	BDOA9_RS06215	BRADOA9_v1_21479	Nitrogen regulator GlnK
WT vs DD and WT vs RC	256	gene-BDOA9_RS15305	-6.1689	3.6681e-16	ntrB	BRADOA9_v1_41485	Nitrate import permease protein NrtB
WT vs DD and WT vs RC	256	gene-BDOA9_RS28780	-3.75968	9.47743e-21	flgK	BRADOA9_v1_51049	Flagellar hook-associated protein flgK
WT vs DD and WT vs RC	256	gene-BDOA9_RS16295	-1.07866	0.000295352	shc	BRADOA9_v1_41724	Squalene-hopene cyclase
WT vs DD and WT vs RC	256	gene-BDOA9_RS11960	1.40438	0.00206833	nirK	BRADOA9_v1_40687	copper-containing nitrite reductase
WT vs DD and WT vs RC	256	gene-BDOA9_RS15310	-6.34576	1.775e-77	BDOA9_RS15310	BRADOA9_v1_41487	Nitrate transport protein NasD
WT vs DD and WT vs RC	256	gene-BDOA9_RS16690	3.42745	6.51985e-10	BDOA9_RS16690	BRADOA9_v1_41822	MFS transporter
WT vs DD and WT vs RC	256	gene-BDOA9_RS30690	-9.60374	6.59918e-41	BDOA9_RS30690	BRADOA9_v1_51502	Protein FixC
WT vs DD and WT vs RC	256	gene-BDOA9_RS17320	-4.4351	2.05307e-22	BDOA9_RS17320	BRADOA9_v1_41972	Crp/Fnr family transcriptional regulator
WT vs DD and WT vs RC	256	gene-BDOA9_RS30770	-5.31385	6.3811e-28	BDOA9_RS30770	BRADOA9_v1_51522	Putative carboxymethylenebutenolidase
WT vs DD and WT vs RC	256	gene-BDOA9_RS28290	-4.9415	2.15029e-21	BDOA9_RS28290	BRADOA9_v1_50926	Acyl-CoA deHydrogenase, short-chain specific
WT vs DD and WT vs RC	256	gene-BDOA9_RS30965	-1.16337	0.00306091	sufB	BRADOA9_v1_51568	Fe-S cluster scaffold complex subunit SufB
WT vs DD and WT vs RC	256	gene-BDOA9_RS30900	-7.5155	1.15534e-07	fdxB	BRADOA9_v1_51555	Putative ferredoxin-3
WT vs DD and WT vs RC	256	gene-BDOA9_RS27435	-5.78791	2.0012e-38	BDOA9_RS27435	BRADOA9_v1_50728	putative ABC transporter ATP-binding protein YdcT
WT vs DD and WT vs RC	256	gene-BDOA9_RS18405	-3.42449	6.35488e-16	BDOA9_RS18405	BRADOA9_v1_42222	Carbon monoxide deHydrogenase large chain
WT vs DD and WT vs RC	256	gene-BDOA9_RS07500	-2.30149	3.79958e-05	urtA	BRADOA9_v1_21779	Urea ABC transporter, Urea binding protein
WT vs DD and WT vs RC	256	gene-BDOA9_RS17755	-1.92546	2.50802e-14	BDOA9_RS17755	BRADOA9_v1_42073	ABC transporter substrate-binding protein
WT vs DD and WT vs RC	256	gene-BDOA9_RS28785	-5.063	1.91142e-42	BDOA9_RS28785	BRADOA9_v1_51050	Flagellar basal body protein
WT vs DD and WT vs RC	256	gene-BDOA9_RS30805	-6.71747	1.09974e-05	BDOA9_RS30805	BRADOA9_v1_51532	conserved protein of unknown function
WT vs DD and WT vs RC	256	gene-BDOA9_RS09840	1.77471	6.51661e-06	BDOA9_RS09840	BRADOA9_v1_40179	cytochrome c family protein
WT vs DD and WT vs RC	256	gene-BDOA9_RS12925	1.54403	0.000309279	BDOA9_RS12925	BRADOA9_v1_40916	ABC transporter substrate-binding protein
WT vs DD and WT vs RC	256	gene-BDOA9_RS30780	-1.9336	5.42847e-07	BDOA9_RS30780	BRADOA9_v1_51524	Hemoglobin-like protein HbO
WT vs DD and WT vs RC	256	gene-BDOA9_RS27450	-4.02512	3.39847e-08	BDOA9_RS27450	BRADOA9_v1_42218	ABC transporter permease
WT vs DD and WT vs RC	256	gene-BDOA9_RS09625	-1.24158	0.0183498	BDOA9_RS09625	BRADOA9_v1_40129	glutamate/aspartate ABC transporter membrane subunit GltK
WT vs DD and WT vs RC	256	gene-BDOA9_RS18005	-4.583	1.29515e-25	BDOA9_RS18005	BRADOA9_v1_42131	Hydrogenase 1 large subunit
WT vs DD and WT vs RC	256	gene-BDOA9_RS20900	-7.26864	1.27281e-123	BDOA9_RS20900	BRADOA9_v1_42831	glutamine synthetase
WT vs DD and WT vs RC	256	gene-BDOA9_RS30775	-6.46043	1.09974e-05	BDOA9_RS30775	BRADOA9_v1_51523	conserved protein of unknown function
WT vs DD and WT vs RC	256	gene-BDOA9_RS26575	-1.12677	0.00106242	rpsS	BRADOA9_v1_50522	30S ribosomal subunit protein S19
WT vs DD and WT vs RC	256	gene-BDOA9_RS30830	-8.52415	3.6409e-10	BDOA9_RS30830	BRADOA9_v1_51538	conserved protein of unknown function
WT vs DD and WT vs RC	256	gene-BDOA9_RS17735	-1.56278	5.62477e-06	BDOA9_RS17735	BRADOA9_v1_42069	Putative ABC transporter periplasmic binding protein yddS
WT vs DD and WT vs RC	256	gene-BDOA9_RS07490	-2.26734	0.0310129	BDOA9_RS07490	BRADOA9_v1_21776	putative transcriptional regulator ycf27
WT vs DD and WT vs RC	256	gene-BDOA9_RS19090	-5.92034	8.12562e-54	BDOA9_RS19090	BRADOA9_v1_42392	conserved protein of unknown function
WT vs DD and WT vs RC	256	gene-BDOA9_RS11995	-1.13378	0.0251588	BDOA9_RS11995	BRADOA9_v1_40695	Transcriptional regulatory protein fixJ
WT vs DD and WT vs RC	256	gene-BDOA9_RS28665	-4.18247	4.98206e-06	flgG	BRADOA9_v1_51019	Flagellar basal-body rod protein FlgG
WT vs DD and WT vs RC	256	gene-BDOA9_RS17760	-1.97814	2.951e-07	BDOA9_RS17760	BRADOA9_v1_41327	Sugar ABC transporter permease
WT vs DD and WT vs RC	256	gene-BDOA9_RS30895	-5.65048	4.41686e-06	hspQ	BRADOA9_v1_51554	YccV-like domain-containing protein
WT vs DD and WT vs RC	256	gene-BDOA9_RS30840	-6.1051	1.48597e-15	BDOA9_RS30840	BRADOA9_v1_51541	ferredoxin-like protein in nif region
WT vs DD and WT vs RC	256	gene-BDOA9_RS30735	-4.88573	9.74178e-08	BDOA9_RS30735	BRADOA9_v1_51515	Chemotaxis protein CheY
WT vs DD and WT vs RC	256	gene-BDOA9_RS30825	-7.24189	1.4792e-14	BDOA9_RS30825	BRADOA9_v1_51537	Uncharacterized 27.7 kDa protein in nifB 3'region
WT vs DD and WT vs RC	256	gene-BDOA9_RS12800	1.34979	0.000264377	BDOA9_RS12800	BRADOA9_v1_40886	dienelactone hydrolase family protein
WT vs DD and WT vs RC	256	gene-BDOA9_RS30950	-1.2479	1.60424e-06	BDOA9_RS30950	BRADOA9_v1_51565	L-cysteine desulfurase
WT vs DD and WT vs RC	256	gene-BDOA9_RS28260	-1.05009	0.000641782	cynS	BRADOA9_v1_50919	Cyanate hydratase
WT vs DD and WT vs RC	256	gene-BDOA9_RS39980	-2.71924	0.000786842	modC	BRADOA9_v1_51498	Molybdenum transport system permease protein ModB
WT vs DD and WT vs RC	256	gene-BDOA9_RS28775	-3.308	2.61912e-16	BDOA9_RS28775	BRADOA9_v1_51048	conserved protein of unknown function
WT vs DD and WT vs RC	256	gene-BDOA9_RS17765	-1.26887	0.0230453	BDOA9_RS17765	BRADOA9_v1_40788	putative ABC transporter permease protein y4oQ
WT vs DD and WT vs RC	256	gene-BDOA9_RS31135	1.44571	0.000225878	BDOA9_RS31135	BRADOA9_v1_51603	DUF5837 family protein
WT vs DD and WT vs RC	256	gene-BDOA9_RS20395	-1.13875	0.00132827	rplI	BRADOA9_v1_42710	50S ribosomal protein L9
WT vs DD and WT vs RC	256	gene-BDOA9_RS30920	-6.57369	5.71505e-63	nifN	BRADOA9_v1_51559	Nitrogenase iron-molybdenum cofactor biosynthesis protein NifN
WT vs DD and WT vs RC	256	gene-BDOA9_RS09170	-3.80373	1.31919e-27	BDOA9_RS09170	BRADOA9_v1_40020	glutathione ABC transporter ATP binding subunit GsiA
WT vs DD and WT vs RC	256	gene-BDOA9_RS27440	-6.36937	1.61888e-57	BDOA9_RS27440	BRADOA9_v1_40396	extracellular solute-binding protein, family 5
WT vs DD and WT vs RC	256	gene-BDOA9_RS26545	-1.19347	5.44777e-06	rplN	BRADOA9_v1_50515	50S ribosomal subunit protein L14
WT vs DD and WT vs RC	256	gene-BDOA9_RS30810	-6.01983	8.17979e-05	BDOA9_RS30810	BRADOA9_v1_51534	conserved protein of unknown function
WT vs DD and WT vs RC	256	gene-BDOA9_RS09630	-1.64757	1.75142e-05	BDOA9_RS09630	BRADOA9_v1_40131	glutamate/aspartate ABC transporter ATP binding subunit
WT vs DD and WT vs RC	256	gene-BDOA9_RS30865	-9.45535	3.71634e-09	BDOA9_RS30865	BRADOA9_v1_51547	Iron-sulfur cluster assembly scaffold protein NifU
WT vs DD and WT vs RC	256	gene-BDOA9_RS35380	-2.43814	2.41026e-15	BDOA9_RS35380	BRADOA9_v1_20515	conserved exported protein of unknown function
WT vs DD and WT vs RC	256	gene-BDOA9_RS18395	-1.96927	0.00187338	BDOA9_RS18395	BRADOA9_v1_41552	murein tripeptide ABC transporter/oligopeptide ABC transporter ATP binding subunit OppF
WT vs DD and WT vs RC	256	gene-BDOA9_RS06430	1.2149	0.00053837	BDOA9_RS06430	BRADOA9_v1_21530	polysaccharide deacetylase family protein
WT vs DD and WT vs RC	256	gene-BDOA9_RS30820	-5.54728	6.64158e-08	BDOA9_RS30820	BRADOA9_v1_51536	Putative nifZ protein
WT vs DD and WT vs RC	256	gene-BDOA9_RS30760	-7.06071	1.76229e-13	BDOA9_RS30760	BRADOA9_v1_51520	conserved protein of unknown function
WT vs DD and WT vs RC	256	gene-BDOA9_RS35475	-1.80718	2.3331e-07	BDOA9_RS35475	BRADOA9_v1_40123	Dimethyl-sulfide monooxygenase
WT vs DD and WT vs RC	256	gene-BDOA9_RS31305	-1.23213	0.00618978	BDOA9_RS31305	BRADOA9_v1_51642	Urea ABC transporter, Urea binding protein
WT vs DD and WT vs RC	256	gene-BDOA9_RS19515	-4.73831	5.53969e-05	BDOA9_RS19515	BRADOA9_v1_51781	Hydroxymethylpyrimidine ABC transporter, substrate-binding component
WT vs DD and WT vs RC	256	gene-BDOA9_RS30700	-7.94081	3.24726e-17	BDOA9_RS30700	BRADOA9_v1_51505	Protein FixA
WT vs DD and WT vs RC	256	gene-BDOA9_RS15300	-7.11835	3.87927e-95	BDOA9_RS15300	BRADOA9_v1_41484	Nitrate/nitrite binding protein NrtA
WT vs DD and WT vs RC	256	gene-BDOA9_RS10850	-6.2309	7.11295e-86	urtA	BRADOA9_v1_40426	Urea ABC transporter, Urea binding protein
WT vs DD and WT vs RC	256	gene-BDOA9_RS31375	2.09443	0.0142063	BDOA9_RS31375	BRADOA9_v1_51660	flagellin ทำไมล่ะ
WT vs DD and WT vs RC	256	gene-BDOA9_RS36125	1.18402	0.000740839	BDOA9_RS36125	BRADOA9_v1_p0801	aromatic ring-hydroxylating dioxygenase subunit alpha
WT vs DD and WT vs RC	256	gene-BDOA9_RS15325	-4.87734	1.08324e-50	BDOA9_RS15325	BRADOA9_v1_41490	Nitrate reductase
WT vs DD and WT vs RC	256	gene-BDOA9_RS18150	-1.9372	0.00897485	BDOA9_RS18150	BRADOA9_v1_42168	D-aminoacylase
WT vs DD and WT vs RC	256	gene-BDOA9_RS17040	1.65873	0.000153418	BDOA9_RS17040	BRADOA9_v1_41903	2-dehydropantoate 2-reductase
WT vs DD and WT vs RC	256	gene-BDOA9_RS33810	-2.75166	1.4948e-07	virB9	BRADOA9_v1_p0121	P-type conjugative transfer protein VirB9
WT vs DD and WT vs RC	256	gene-BDOA9_RS28670	-3.6176	0.000619862	flgA	BRADOA9_v1_51020	Flagellar basal-body P-ring formation protein flgA
WT vs DD and WT vs RC	256	gene-BDOA9_RS09075	-2.90914	3.97133e-09	BDOA9_RS09075	BRADOA9_v1_30302	Dipeptide transport system permease protein dppB
WT vs DD and WT vs RC	256	gene-BDOA9_RS10885	-2.02771	0.00112856	BDOA9_RS10885	BRADOA9_v1_40433	Urease subunit beta
WT vs DD and WT vs RC	256	gene-BDOA9_RS33790	-3.97604	0.000526888	BDOA9_RS33790	BRADOA9_v1_p0117	type IV secretion system protein
WT vs DD and WT vs RC	256	gene-BDOA9_RS30730	-8.47073	2.83367e-77	nifH	BRADOA9_v1_51512	Nitrogenase iron protein, nifHp
WT vs DD and WT vs RC	256	gene-BDOA9_RS30915	-5.78208	2.47451e-29	nifX	BRADOA9_v1_51558	Protein NifX
WT vs DD and WT vs RC	256	gene-BDOA9_RS17885	-1.06793	0.0443007	BDOA9_RS17885	BRADOA9_v1_42100	2-polyprenyl-6-methoxyphenol hydroxylase
WT vs DD and WT vs RC	256	gene-BDOA9_RS33785	-3.23839	0.00309411	BDOA9_RS33785	BRADOA9_v1_p0116	VirB4 family type IV secretion/conjugal transfer ATPase
WT vs DD and WT vs RC	256	gene-BDOA9_RS21685	1.63041	4.34447e-05	BDOA9_RS21685	BRADOA9_v1_43026	Acetyl-CoA:oxalate CoA-transferase
WT vs DD and WT vs RC	256	gene-BDOA9_RS31290	-3.96529	0.00295395	urtD	BRADOA9_v1_51638	Urea ABC transporter, ATPase protein UrtD
WT vs DD and WT vs RC	256	gene-BDOA9_RS30935	-7.7155	1.3151e-75	nifD	BRADOA9_v1_51562	Nitrogenase molybdenum-iron protein alpha chain
WT vs DD and WT vs RC	256	gene-BDOA9_RS35355	-2.0319	4.26586e-09	BDOA9_RS35355	BRADOA9_v1_20513	FecR domain-containing protein
WT vs DD and WT vs RC	256	gene-BDOA9_RS09790	-1.50393	0.000624974	BDOA9_RS09790	BRADOA9_v1_40169	hypothetical protein
WT vs DD and WT vs RC	256	gene-BDOA9_RS10465	-5.03052	2.95747e-36	BDOA9_RS10465	BRADOA9_v1_40332	Putative ABC transporter periplasmic binding protein yddS
WT vs DD and WT vs RC	256	gene-BDOA9_RS35605	-4.89435	3.86367e-22	BDOA9_RS35605	Intergenic region	N/A
WT vs DD and WT vs RC	256	gene-BDOA9_RS22610	-3.26965	1.86638e-11	BDOA9_RS22610	BRADOA9_v1_43245	AraC family transcriptional regulator
WT vs DD and WT vs RC	256	gene-BDOA9_RS30745	-5.53803	2.94826e-05	BDOA9_RS30745	BRADOA9_v1_51516	ferredoxin, 2Fe-2S
WT vs DD and WT vs RC	256	gene-BDOA9_RS04660	-2.17398	1.44382e-09	BDOA9_RS04660	BRADOA9_v1_21102	Alkaline phosphatase synthesis transcriptional regulatory protein phoP
WT vs DD and WT vs RC	256	gene-BDOA9_RS26535	-1.06576	4.99493e-05	rplE	BRADOA9_v1_50513	50S ribosomal subunit protein L5
WT vs DD and WT vs RC	256	gene-BDOA9_RS30710	-5.69455	6.38359e-26	cysE	BRADOA9_v1_40592	Serine acetyltransferase
WT vs DD and WT vs RC	256	gene-BDOA9_RS30660	-3.52192	5.75832e-06	modD	BRADOA9_v1_51496	Molybdate-binding protein ModD
WT vs DD and WT vs RC	256	gene-BDOA9_RS07165	-2.631	1.90384e-15	sthA	BRADOA9_v1_21705	putative soluble pyridine nucleotide transHydrogenase
WT vs DD and WT vs RC	256	gene-BDOA9_RS10860	-5.55558	7.70304e-23	urtC	BRADOA9_v1_40428	Urea ABC transporter, permease protein UrtC
WT vs DD and WT vs RC	256	gene-BDOA9_RS05640	-1.05096	0.0175169	rpoNc	BRADOA9_v1_21339	RNA polymerase sigma-54 factor 2
WT vs DD and WT vs RC	256	gene-BDOA9_RS23720	1.06517	0.00596772	BDOA9_RS23720	BRADOA9_v1_43513	LysM peptidoglycan-binding domain-containing M23 family metallopeptidase
WT vs DD and WT vs RC	256	gene-BDOA9_RS32350	-1.29622	3.36631e-06	BDOA9_RS32350	BRADOA9_v1_42127	Uptake hydrogenase small subunit precursor
WT vs DD and WT vs RC	256	gene-BDOA9_RS30680	-5.66582	2.503e-06	BDOA9_RS30680	BRADOA9_v1_51500	Molybdenum-pterin-binding protein 3
WT vs DD and WT vs RC	256	gene-BDOA9_RS13585	-1.48627	0.00280272	BDOA9_RS13585	BRADOA9_v1_41077	Putative thiamine biosynthesis oxidoreductase ThiO
WT vs DD and WT vs RC	256	gene-BDOA9_RS25085	-2.59701	6.10619e-06	BDOA9_RS25085	BRADOA9_v1_40023	Probable D,D-dipeptide-binding periplasmic protein DdpA
WT vs DD and WT vs RC	256	gene-BDOA9_RS34655	-4.44199	2.95615e-26	BDOA9_RS34655	BRADOA9_v1_20316	Ribosomal large subunit pseudouridine synthase D
WT vs DD and WT vs RC	256	gene-BDOA9_RS34785	-2.00547	3.50957e-11	BDOA9_RS34785	BRADOA9_v1_p0413	Serine/threonine-protein kinase PLK2
WT vs DD and WT vs RC	256	gene-BDOA9_RS10890	-2.10674	1.49499e-06	BDOA9_RS10890	BRADOA9_v1_40434	HD domain-containing prote
WT vs DD and WT vs RC	256	gene-BDOA9_RS35610	-4.73744	5.40638e-29	BDOA9_RS35610	BRADOA9_v1_p0691	Hydrogenase 1 large subunit
WT vs DD and WT vs RC	256	gene-BDOA9_RS31175	1.79963	6.35424e-05	BDOA9_RS31175	BRADOA9_v1_51615	NAD(P)-dependent oxidoreductase
WT vs DD and WT vs RC	256	gene-BDOA9_RS27620	-1.40922	4.73763e-06	BDOA9_RS27620	BRADOA9_v1_50770	glutathione ABC transporter ATP binding subu
WT vs DD and WT vs RC	256	gene-BDOA9_RS30215	-1.21815	0.0050559	BDOA9_RS30215	BRADOA9_v1_51393	putative hypoxanthine oxidase xdhD
WT vs DD and WT vs RC	256	gene-BDOA9_RS02200	-2.58339	1.65808e-08	BDOA9_RS02200	BRADOA9_v1_20536	Alcohol deHydrogenase [acceptor]
WT vs DD and WT vs RC	256	gene-BDOA9_RS10865	-7.84491	2.02823e-22	urtD	BRADOA9_v1_40429	Urea ABC transporter, ATPase protein UrtD
WT vs DD and WT vs RC	256	gene-BDOA9_RS17050	1.54879	7.34e-05	oxlT	BRADOA9_v1_41906	Oxalate:formate antiporter
WT vs DD and WT vs RC	256	gene-BDOA9_RS35620	-1.57803	0.0474267	BDOA9_RS35620	BRADOA9_v1_p0693	putative hydrogenase 1 maturation protease HyaD
WT vs DD	184	gene-BDOA9_RS33010	1.40959	3.85209e-06	BDOA9_RS33010	BRADOA9_v1_52047	OmpA family protein
WT vs DD	184	gene-BDOA9_RS08900	-1.02223	0.0122378	metW	BRADOA9_v1_30251	methionine biosynthesis protein MetW
WT vs DD	184	gene-BDOA9_RS31085	1.60631	0.00699004	BDOA9_RS31085	BRADOA9_v1_51592	hypothetical protein
WT vs DD	184	gene-BDOA9_RS09305	-1.33582	0.00521191	BDOA9_RS09305	BRADOA9_v1_40051	putative enoyl-CoA hydratase echA8
WT vs DD	184	gene-BDOA9_RS35460	-1.05498	0.025451	nifHp	BRADOA9_v1_p0648	Nitrogenase iron protein, nifHp
WT vs DD	184	gene-BDOA9_RS13710	1.2368	0.00105805	BDOA9_RS13710	BRADOA9_v1_41106	DUF2147 domain-containing protein
WT vs DD	184	gene-BDOA9_RS17055	1.95484	1.50439e-09	oxlT	BRADOA9_v1_41907	oxalate/formate MFS antiporter
WT vs DD	184	gene-BDOA9_RS36960	1.06848	0.00184197	BDOA9_RS36960	BRADOA9_v1_51306	M23 family metallopeptidase
WT vs DD	184	gene-BDOA9_RS31045	1.16674	6.58213e-05	BDOA9_RS31045	BRADOA9_v1_51584	aminotransferase class V-fold PLP-dependent enzyme
WT vs DD	184	gene-BDOA9_RS01695	1.42061	0.00792393	BDOA9_RS01695	BRADOA9_v1_20421	sensor histidine kinase
WT vs DD	184	gene-BDOA9_RS03870	-1.04473	0.0246669	BDOA9_RS03870	BRADOA9_v1_20912	Rhodanese domain-containing protein
WT vs DD	184	gene-BDOA9_RS16385	1.51164	0.00206833	BDOA9_RS16385	BRADOA9_v1_41744	error-prone DNA polymerase
WT vs DD	184	gene-BDOA9_RS09240	-1.44543	0.00503732	BDOA9_RS09240	BRADOA9_v1_40036	murein tripeptide ABC transporter/oligopeptide ABC transporter ATP binding subunit OppD
WT vs DD	184	gene-BDOA9_RS00710	1.0202	0.0239345	BDOA9_RS00710	BRADOA9_v1_20177	AraC family transcriptional regulator
WT vs DD	184	gene-BDOA9_RS37280	-7.92992	3.22685e-12	rpoNp	BRADOA9_v1_p0436	RNA polymerase factor sigma-54
WT vs DD	184	gene-BDOA9_RS08150	2.67826	1.59876e-10	BDOA9_RS08150	BRADOA9_v1_30071	sugar-binding protein
WT vs DD	184	gene-BDOA9_RS21485	2.20554	1.16832e-05	BDOA9_RS21485	BRADOA9_v1_42980	glutathione S-transferase family protein
WT vs DD	184	gene-BDOA9_RS09235	-1.08738	0.00120968	BDOA9_RS09235	BRADOA9_v1_40035	Glutamyl-tRNA(Gln) amidotransferase subunit A
WT vs DD	184	gene-BDOA9_RS25405	1.0021	0.00366211	BDOA9_RS25405	BRADOA9_v1_50239	PleD family two-component system response regulator
WT vs DD	184	gene-BDOA9_RS14655	-1.15962	0.00206833	groL	BRADOA9_v1_41335	chaperonin GroEL
WT vs DD	184	gene-BDOA9_RS28060	1.85815	0.000558084	BDOA9_RS28060	BRADOA9_v1_50873	MotA/TolQ/ExbB proton channel family protein
WT vs DD	184	gene-BDOA9_RS16660	1.71886	0.00299202	arsC	BRADOA9_v1_41815	arsenate reductase (glutaredoxin)
WT vs DD	184	gene-BDOA9_RS14650	-1.15438	0.0235937	groES	BRADOA9_v1_41333	co-chaperone GroES
WT vs DD	184	gene-BDOA9_RS18015	-2.61213	0.0302441	BDOA9_RS18015	BRADOA9_v1_42133	putative hydrogenase 1 maturation protease HyaD
WT vs DD	184	gene-BDOA9_RS08345	1.17391	7.32956e-05	BDOA9_RS08345	BRADOA9_v1_30116	nuclear transport factor 2 family protein
WT vs DD	184	gene-BDOA9_RS28495	-1.68534	0.0256835	BDOA9_RS28495	BRADOA9_v1_50974	conserved protein of unknown function
WT vs DD	184	gene-BDOA9_RS03820	-1.20842	0.020514	BDOA9_RS03820	BRADOA9_v1_20901	MFS domain-containing protein
WT vs DD	184	gene-BDOA9_RS17175	1.35077	0.00156535	BDOA9_RS17175	BRADOA9_v1_41938	IclR family transcriptional regulator
WT vs DD	184	gene-BDOA9_RS27770	-1.76985	3.51968e-08	BDOA9_RS27770	BRADOA9_v1_tRNA27	tRNA-His
WT vs DD	184	gene-BDOA9_RS12575	1.00021	0.0247915	BDOA9_RS12575	BRADOA9_v1_40834	acetyl-CoA carboxylase
WT vs DD	184	gene-BDOA9_RS14660	-1.27593	0.00206833	BDOA9_RS14660	BRADOA9_v1_41336	conserved exported protein of unknown function
WT vs DD	184	gene-BDOA9_RS39135	-1.11237	0.041372	BDOA9_RS39135	BRADOA9_v1_51491	conserved protein of unknown function
WT vs DD	184	gene-BDOA9_RS08130	1.52668	0.00309411	xylB	BRADOA9_v1_30066	xylulokinase
WT vs DD	184	gene-BDOA9_RS17970	-1.02324	0.00366211	BDOA9_RS17970	BRADOA9_v1_42122	TonB-dependent receptor
WT vs DD	184	gene-BDOA9_RS35490	1.25599	0.00022727	BDOA9_RS35490	BRADOA9_v1_p0657	S1/P1 nuclease
WT vs DD	184	gene-BDOA9_RS35025	1.00317	0.0351423	BDOA9_RS35025	BRADOA9_v1_p0511	IS66 family transposase
WT vs DD	184	gene-BDOA9_RS30315	1.12443	0.000244521	BDOA9_RS30315	BRADOA9_v1_51417	sugar-binding protein
WT vs DD	184	gene-BDOA9_RS00455	-1.04524	0.0092394	BDOA9_RS00455	BRADOA9_v1_20115	Putative adenylate cyclase 3
WT vs DD	184	gene-BDOA9_RS19110	-1.33621	0.014998	BDOA9_RS19110	BRADOA9_v1_42396	protein of unknown function
WT vs DD	184	gene-BDOA9_RS38845	1.17957	0.0149743	BDOA9_RS38845	BRADOA9_v1_41912	hypothetical protein
WT vs DD	184	gene-BDOA9_RS07910	1.04072	0.000341153	BDOA9_RS07910	BRADOA9_v1_30018	glutamine synthetase family protein
WT vs DD	184	gene-BDOA9_RS12955	-1.28871	0.00336048	BDOA9_RS12955	BRADOA9_v1_51491	conserved protein of unknown function
WT vs DD	184	gene-BDOA9_RS35605	-2.05862	0.0302487	BDOA9_RS17325	Intergenic region	N/A
WT vs DD	184	gene-BDOA9_RS29065	-1.05238	0.000384068	BDOA9_RS29065	BRADOA9_v1_51119	DUF1127 domain-containing protein (Glucose-methanol-choline (GMC) oxidoreductase:NAD binding site)
WT vs DD	184	gene-BDOA9_RS25410	1.14468	0.0182846	BDOA9_RS25410	BRADOA9_v1_50240	response regulator
WT vs DD	184	gene-BDOA9_RS24630	1.45772	0.000109937	BDOA9_RS24630	BRADOA9_v1_50053	TolC family protein
WT vs DD	184	gene-BDOA9_RS02040	1.3214	0.00641373	BDOA9_RS02040	BRADOA9_v1_20502	acyl carrier protein
WT vs DD	184	gene-BDOA9_RS38655	-1.1049	0.00449082	BDOA9_RS38655	BRADOA9_v1_20107	conserved protein of unknown function
WT vs DD	184	gene-BDOA9_RS39220	1.22675	9.31509e-05	BDOA9_RS39220	BRADOA9_v1_p0656	hypothetical protein
WT vs DD	184	gene-BDOA9_RS14930	1.37465	2.54032e-06	BDOA9_RS14930	BRADOA9_v1_41401	(2Fe-2S)-binding protein
WT vs DD	184	gene-BDOA9_RS35840	1.79333	0.00016596	BDOA9_RS35840	BRADOA9_v1_p0739	4-hydroxyphenylacetate 3-hydroxylase N-terminal domain-containing protein
WT vs DD	184	gene-BDOA9_RS27815	1.32316	0.0220979	BDOA9_RS27815	BRADOA9_v1_50814	glycosyltransferase family 39 protein
WT vs DD	184	gene-BDOA9_RS28055	2.22625	0.0086655	BDOA9_RS28055	BRADOA9_v1_50872	hypothetical protein
WT vs DD	184	gene-BDOA9_RS26265	-1.35666	0.0367916	BDOA9_RS26265	BRADOA9_v1_50443	conserved protein of unknown function
WT vs DD	184	gene-BDOA9_RS28385	-1.31535	0.00550443	BDOA9_RS28385	BRADOA9_v1_50950	protein of unknown function
WT vs DD	184	gene-BDOA9_RS36105	1.07369	0.00395959	BDOA9_RS36105	BRADOA9_v1_p0795	tripartite tricarboxylate transporter substrate-binding protein
WT vs DD	184	gene-BDOA9_RS16115	1.25053	0.000117804	BDOA9_RS16115	BRADOA9_v1_41677	transglutaminase family protein
WT vs DD	184	gene-BDOA9_RS22315	1.01803	0.00997946	BDOA9_RS22315	BRADOA9_v1_43177	dihydrodipicolinate synthase family protein
WT vs DD	184	gene-BDOA9_RS11340	1.36435	0.0264571	BDOA9_RS11340	BRADOA9_v1_40542	polysaccharide deacetylase
WT vs DD	184	gene-BDOA9_RS16670	1.906	9.05407e-06	BDOA9_RS16670	BRADOA9_v1_41817	arsenate reductase ArsC
WT vs DD	184	gene-BDOA9_RS07040	-1.05908	0.00202934	BDOA9_RS07040	BRADOA9_v1_21674	Transcriptional regulators
WT vs DD	184	gene-BDOA9_RS39020	-1.20163	0.0205559	BDOA9_RS39020	BRADOA9_v1_43541	protein of unknown function
WT vs DD	184	gene-BDOA9_RS26955	1.56767	0.00792684	BDOA9_RS26955	BRADOA9_v1_50614	acyl-CoA dehydrogenase family protein
WT vs DD	184	gene-BDOA9_RS08135	2.21425	6.46608e-11	xylA	BRADOA9_v1_30068	xylose isomerase
WT vs DD	184	gene-BDOA9_RS28395	-1.05368	0.0472612	BDOA9_RS28395	BRADOA9_v1_50952	conserved exported protein of unknown function
WT vs DD	184	gene-BDOA9_RS02055	-1.28298	0.00132827	htpG	BRADOA9_v1_20505	Chaperone protein HtpG
WT vs DD	184	gene-BDOA9_RS30520	1.29127	9.51343e-05	BDOA9_RS30520	BRADOA9_v1_51463	(2Fe-2S)-binding protein
WT vs DD	184	gene-BDOA9_RS31090	1.7242	1.76475e-06	BDOA9_RS31090	BRADOA9_v1_51593	ABC transporter substrate-binding protein
WT vs DD	184	gene-BDOA9_RS16680	1.65358	8.75345e-05	BDOA9_RS16680	BRADOA9_v1_41820	metalloregulator ArsR/SmtB family transcription factor
WT vs DD	184	gene-BDOA9_RS03915	-1.49716	0.00115479	BDOA9_RS03915	BRADOA9_v1_20922	Efflux pump membrane transporter BepG
WT vs DD	184	gene-BDOA9_RS23820	-1.00627	0.00455858	BDOA9_RS23820	BRADOA9_v1_43537	conserved protein of unknown function
WT vs DD	184	gene-BDOA9_RS31115	1.88092	6.02531e-07	BDOA9_RS31115	BRADOA9_v1_51598	class II aldolase/adducin family protein
WT vs DD	184	gene-BDOA9_RS08250	-1.16787	0.000584946	BDOA9_RS08250	BRADOA9_v1_30095	3-methylmercaptopropionyl-CoA dehydrogenase
WT vs DD	184	gene-BDOA9_RS04955	1.1665	0.000487518	sucC	BRADOA9_v1_21172	ADP-forming succinate--CoA ligase subunit beta
WT vs DD	184	gene-BDOA9_RS11335	1.20186	0.0463288	BDOA9_RS11335	BRADOA9_v1_40541	ABC transporter substrate-binding protein
WT vs DD	184	gene-BDOA9_RS11315	1.55186	0.00621957	BDOA9_RS11315	BRADOA9_v1_40535	N-carbamoyl-D-amino-acid hydrolase
WT vs DD	184	gene-BDOA9_RS39610	1.11164	0.00117786	rpmD	BRADOA9_v1_p0073	50S ribosomal protein L30
WT vs DD	184	gene-BDOA9_RS18800	1.97666	0.00359316	BDOA9_RS18800	BRADOA9_v1_42320	branched-chain amino acid ABC transporter permease
WT vs DD	184	gene-BDOA9_RS31825	-1.00756	0.0435754	BDOA9_RS31825	BRADOA9_v1_51767	Endolytic peptidoglycan transglycosylase RlpA
WT vs DD	184	gene-BDOA9_RS03455	-1.0466	0.000584946	BDOA9_RS03455	BRADOA9_v1_20821	Phosphoenolpyruvate carboxykinase (ATP)
WT vs DD	184	gene-BDOA9_RS33155	1.31507	0.000959943	BDOA9_RS33155	BRADOA9_v1_52081	c-type cytochrome
WT vs DD	184	gene-BDOA9_RS18795	1.50992	1.49548e-06	BDOA9_RS18795	BRADOA9_v1_42319	ABC transporter substrate-binding protein
WT vs DD	184	gene-BDOA9_RS07035	-1.03285	0.0228779	BDOA9_RS07035	BRADOA9_v1_21673	conserved membrane protein of unknown function
WT vs DD	184	gene-BDOA9_RS28850	1.31301	0.00219844	BDOA9_RS28850	BRADOA9_v1_51067	YbhN family protein
WT vs DD	184	gene-BDOA9_RS13780	1.72102	1.50719e-05	BDOA9_RS13780	BRADOA9_v1_41123	sigma factor
WT vs DD	184	gene-BDOA9_RS33165	1.24933	0.00206833	BDOA9_RS33165	BRADOA9_v1_52083	tripartite tricarboxylate transporter substrate binding protein
WT vs DD	184	gene-BDOA9_RS14705	-1.21004	0.0115057	BDOA9_RS14705	BRADOA9_v1_41345	FAD-dependent oxidoreductase
WT vs DD	184	gene-BDOA9_RS07100	-2.00344	0.0339924	BDOA9_RS07100	BRADOA9_v1_21686	conserved membrane protein of unknown function
WT vs DD	184	gene-BDOA9_RS04470	1.10495	0.000274665	BDOA9_RS04470	BRADOA9_v1_21054	OmpA family protein
WT vs DD	184	gene-BDOA9_RS35850	1.62071	0.00118578	BDOA9_RS35850	BRADOA9_v1_p0741	ABC transporter substrate-binding protein
WT vs DD	184	gene-BDOA9_RS05545	1.42478	3.51144e-05	BDOA9_RS05545	BRADOA9_v1_21316	organic hydroperoxide resistance protein
WT vs DD	184	gene-BDOA9_RS02850	-1.33463	5.16006e-05	BDOA9_RS02850	BRADOA9_v1_20681	conserved protein of unknown function
WT vs DD	184	gene-BDOA9_RS18840	1.36152	0.000959943	BDOA9_RS18840	BRADOA9_v1_42329	IclR family transcriptional regulator
WT vs DD	184	gene-BDOA9_RS19665	-1.45938	1.57496e-06	BDOA9_RS19665	BRADOA9_v1_42528	putative tonB-dependent receptor bfrD
WT vs DD	184	gene-BDOA9_RS00340	1.24919	0.000224085	BDOA9_RS00340	BRADOA9_v1_20083	NADH-ubiquinone oxidoreductase-F iron-sulfur binding region domain-containing protein
WT vs DD	184	gene-BDOA9_RS08925	-1.12062	0.0297853	BDOA9_RS08925	BRADOA9_v1_30257	conserved protein of unknown function
WT vs DD	184	gene-BDOA9_RS04650	1.05787	0.0457994	BDOA9_RS04650	BRADOA9_v1_21100	chemotaxis protein CheW
WT vs DD	184	gene-BDOA9_RS22800	1.10569	0.042316	BDOA9_RS22800	BRADOA9_v1_43286	ABC transporter substrate-binding protein
WT vs DD	184	gene-BDOA9_RS28910	-2.22212	0.0013303	BDOA9_RS28910	BRADOA9_v1_51082	conserved exported protein of unknown function
WT vs DD	184	gene-BDOA9_RS26950	1.14473	0.0138771	BDOA9_RS26950	BRADOA9_v1_50613	phosphotransferase family protein
WT vs DD	184	gene-BDOA9_RS08140	1.50041	0.0302487	BDOA9_RS08140	BRADOA9_v1_30067	ATP-binding cassette domain-containing protein
WT vs DD	184	gene-BDOA9_RS01260	-1.14824	0.0214049	BDOA9_RS01260	BRADOA9_v1_20309	hrp (Hypoxic response protein 1)
WT vs DD	184	gene-BDOA9_RS21155	1.4969	1.40183e-05	BDOA9_RS21155	BRADOA9_v1_42895	hypothetical protein
WT vs DD	184	gene-BDOA9_RS06375	-1.03779	0.0265088	BDOA9_RS06375	BRADOA9_v1_21519	DNA topoisomerase IB (poxvirus type)
WT vs DD	184	gene-BDOA9_RS19405	-1.44995	0.000326439	BDOA9_RS19405	BRADOA9_v1_42471	ferredoxin--NADP reductase Fpr
WT vs DD	184	gene-BDOA9_RS28455	-1.00805	0.0242118	trxC	BRADOA9_v1_50964	Thioredoxin C-3
WT vs DD	184	gene-BDOA9_RS28000	-1.12712	0.0299641	BDOA9_RS28000	BRADOA9_v1_50859	DNA-binding response regulator KdpE
WT vs DD	184	gene-BDOA9_RS04240	1.06879	0.00192692	BDOA9_RS04240	BRADOA9_v1_21001	hypothetical protein
WT vs DD	184	gene-BDOA9_RS12830	2.01808	0.000200965	BDOA9_RS12830	BRADOA9_v1_40893	sialic acid TRAP transporter substrate-binding protein SiaP
WT vs DD	184	gene-BDOA9_RS13025	3.3187	0.016019	BDOA9_RS13025	BRADOA9_v1_40942	K(+)-transporting ATPase subunit C
WT vs DD	184	gene-BDOA9_RS01875	-1.09654	0.0105322	BDOA9_RS01875	BRADOA9_v1_20463	Putative activity regulator of membrane protease YbbK
WT vs DD	184	gene-BDOA9_RS20895	-1.01819	0.0183498	BDOA9_RS20895	BRADOA9_v1_42830	putative Glutamine synthetase translation inhibitor
WT vs DD	184	gene-BDOA9_RS28065	1.33956	0.00484115	BDOA9_RS28065	BRADOA9_v1_50874	histidine kinase
WT vs DD	184	gene-BDOA9_RS19670	-1.73507	0.000653757	BDOA9_RS19670	BRADOA9_v1_42529	PKHD-type hydroxylase YbiX
WT vs DD	184	gene-BDOA9_RS17750	-1.48398	0.0342891	BDOA9_RS17750	BRADOA9_v1_42072	glutathione ABC transporter ATP binding subunit GsiA
WT vs DD	184	gene-BDOA9_RS05970	1.01681	0.0134958	BDOA9_RS05970	BRADOA9_v1_21416	hypothetical protein
WT vs DD	184	gene-BDOA9_RS25710	-1.59518	0.000595022	BDOA9_RS25710	BRADOA9_v1_50313	Chemotaxis response regulator protein-glutamate methylesterase
WT vs DD	184	gene-BDOA9_RS12940	-1.0916	0.0013042	BDOA9_RS12940	BRADOA9_v1_40922	Small heat shock protein C1
WT vs DD	184	gene-BDOA9_RS02420	-1.28703	0.0129799	BDOA9_RS02420	BRADOA9_v1_20586	conserved protein of unknown function
WT vs DD	184	gene-BDOA9_RS38815	-1.03777	0.0421492	BDOA9_RS38815	BRADOA9_v1_40925	conserved protein of unknown function
WT vs DD	184	gene-BDOA9_RS28365	1.17543	0.00417951	recA	BRADOA9_v1_50943	recombinase RecA
WT vs DD	184	gene-BDOA9_RS12305	1.2066	0.00641373	BDOA9_RS12305	BRADOA9_v1_40772	DUF1153 domain-containing protein
WT vs DD	184	gene-BDOA9_RS02540	-1.1473	0.0189635	BDOA9_RS02540	BRADOA9_v1_20612	conserved protein of unknown function
WT vs DD	184	gene-BDOA9_RS14165	1.06514	0.00463915	BDOA9_RS14165	BRADOA9_v1_41214	hypothetical protein
WT vs DD	184	gene-BDOA9_RS11320	1.92457	0.000515784	BDOA9_RS11320	BRADOA9_v1_40537	ABC transporter substrate-binding protein
WT vs DD	184	gene-BDOA9_RS01560	-1.18139	4.57206e-05	serA	BRADOA9_v1_20385	serA (D-3-phosphoglycerate dehydrogenase)
WT vs DD	184	gene-BDOA9_RS14860	-1.19739	0.0343056	BDOA9_RS14860	BRADOA9_v1_41386	putative serine protease do-like
WT vs DD	184	gene-BDOA9_RS08145	2.17218	2.56278e-06	BDOA9_RS08145	BRADOA9_v1_30070	ABC transporter permease
WT vs DD	184	gene-BDOA9_RS27775	-1.90735	4.10862e-05	BDOA9_RS27775	BRADOA9_v1_tRNA26	tRNA-Phe
WT vs DD	184	gene-BDOA9_RS32460	1.13	0.000551163	BDOA9_RS32460	BRADOA9_v1_51919	PA0069 family radical SAM protein
WT vs DD	184	gene-BDOA9_RS19420	-1.258	0.0358111	BDOA9_RS19420	BRADOA9_v1_42472	protein of unknown function
WT vs DD	184	gene-BDOA9_RS14150	1.0903	0.000725331	BDOA9_RS14150	BRADOA9_v1_41211	DUF3072 domain-containing protein
WT vs DD	184	gene-BDOA9_RS14690	-1.12275	0.0188766	BDOA9_RS14690	BRADOA9_v1_41342	putative Sulfur globule protein CV2
WT vs DD	184	gene-BDOA9_RS30320	1.52013	0.00610277	BDOA9_RS30320	BRADOA9_v1_51418	sugar ABC transporter ATP-binding protein
WT vs DD	184	gene-BDOA9_RS19425	-2.3773	9.31509e-05	BDOA9_RS19425	BRADOA9_v1_42475	Uncharacterized protein
WT vs DD	184	gene-BDOA9_RS06975	1.09564	0.011049	BDOA9_RS06975	BRADOA9_v1_21660	hypothetical protein
WT vs DD	184	gene-BDOA9_RS21350	1.43205	6.87323e-07	BDOA9_RS21350	BRADOA9_v1_42947	DsbA family protein
WT vs DD	184	gene-BDOA9_RS12920	1.29366	4.74793e-05	BDOA9_RS12920	BRADOA9_v1_40915	FAD-dependent oxidoreductase
WT vs DD	184	gene-BDOA9_RS16685	2.9913	1.7212e-10	BDOA9_RS16685	BRADOA9_v1_41821	NAD(P)-binding domain-containing protein
WT vs DD	184	gene-BDOA9_RS30525	1.03313	0.0013344	BDOA9_RS30525	BRADOA9_v1_51464	molybdopterin-dependent oxidoreductase
WT vs DD	184	gene-BDOA9_RS11855	-1.05052	0.00550443	BDOA9_RS11855	BRADOA9_v1_40666	DUF465 domain-containing protein
WT vs DD	184	gene-BDOA9_RS01445	-1.32905	0.0188766	BDOA9_RS01445	BRADOA9_v1_20355	Cupin type-1 domain-containing protein
WT vs DD	184	gene-BDOA9_RS04685	1.33608	2.69147e-06	BDOA9_RS04685	BRADOA9_v1_21109	helix-turn-helix transcriptional regulator
WT vs DD	184	gene-BDOA9_RS35340	1.98213	0.00184197	ltrA	BRADOA9_v1_p0606	group II intron reverse transcriptase/maturase
WT vs DD	184	gene-BDOA9_RS11730	-1.12179	0.00693737	BDOA9_RS11730	BRADOA9_v1_40635	conserved protein of unknown function
WT vs DD	184	gene-BDOA9_RS31180	1.76621	0.0230876	BDOA9_RS31180	BRADOA9_v1_51616	MmgE/PrpD family protein
WT vs DD	184	gene-BDOA9_RS17155	1.28751	0.000487518	oxc	BRADOA9_v1_41935	oxalyl-CoA decarboxylase
WT vs DD	184	gene-BDOA9_RS21465	1.03553	0.00451589	BDOA9_RS21465	BRADOA9_v1_42976	DoxX family protein
WT vs DD	184	gene-BDOA9_RS23355	1.07618	0.000545872	BDOA9_RS23355	BRADOA9_v1_43421	hypothetical protein
WT vs DD	184	gene-BDOA9_RS27110	1.3304	3.78176e-07	BDOA9_RS27110	BRADOA9_v1_50652	hypothetical protein
WT vs DD	184	gene-BDOA9_RS28360	1.13718	0.00200433	BDOA9_RS28360	BRADOA9_v1_50942	hypothetical protein
WT vs DD	184	gene-BDOA9_RS15855	1.2364	4.36614e-05	BDOA9_RS15855	BRADOA9_v1_41613	ABC transporter substrate-binding protein
WT vs DD	184	gene-BDOA9_RS08245	-1.40533	1.11039e-05	BDOA9_RS08245	BRADOA9_v1_30094	SnoaL-like domain-containing protein
WT vs DD	184	gene-BDOA9_RS07915	1.43046	0.00149858	BDOA9_RS07915	BRADOA9_v1_30019	aromatic ring-hydroxylating dioxygenase subunit alpha
WT vs DD	184	gene-BDOA9_RS30045	1.21136	0.0439274	BDOA9_RS30045	BRADOA9_v1_51350	EAL domain-containing protein
WT vs DD	184	gene-BDOA9_RS05050	-1.16645	0.00388494	BDOA9_RS05050	BRADOA9_v1_21195	Thiol:disulfide interchange protein CycY
WT vs DD	184	gene-BDOA9_RS18805	1.93626	0.00019404	BDOA9_RS18805	BRADOA9_v1_42321	branched-chain amino acid ABC transporter ATP-binding protein/permease
WT vs DD	184	gene-BDOA9_RS00465	-1.12784	0.0406718	BDOA9_RS00465	BRADOA9_v1_20118	Adenylate cyclase
WT vs DD	184	gene-BDOA9_RS33280	1.06198	0.00457609	BDOA9_RS33280	BRADOA9_v1_52107	hypothetical protein
WT vs DD	184	gene-BDOA9_RS00310	1.41444	0.00185869	tcuB	BRADOA9_v1_20077	tricarballylate utilization 4Fe-4S protein TcuB
WT vs DD	184	gene-BDOA9_RS04185	-1.11863	0.00319128	BDOA9_RS04185	BRADOA9_v1_20987	cupin domain-containing protein
WT vs DD	184	gene-BDOA9_RS19430	-1.37968	0.0013453	BDOA9_RS19430	BRADOA9_v1_42475	Uncharacterized protein
WT vs DD	184	gene-BDOA9_RS09310	-1.23583	0.0404028	BDOA9_RS09310	BRADOA9_v1_40052	Oxidoreductase
WT vs DD	184	gene-BDOA9_RS36485	-1.99869	0.0461613	BDOA9_RS36485	BRADOA9_v1_p0875	transposase
WT vs DD	184	gene-BDOA9_RS26630	1.11773	0.000992692	BDOA9_RS26630	BRADOA9_v1_50535	FAD-dependent oxidoreductase
WT vs DD	184	gene-BDOA9_RS19445	-1.4388	0.044383	BDOA9_RS19445	BRADOA9_v1_42478	Small-conductance mechanosensitive channel
WT vs DD	184	gene-BDOA9_RS28190	-1.46964	0.000423266	BDOA9_RS28190	BRADOA9_v1_50904	DUF1328 domain-containing protein (UPF0391 membrane protein)
WT vs DD	184	gene-BDOA9_RS33770	-3.55329	0.0105764	BDOA9_RS33770	BRADOA9_v1_p0113	putative Type IV secretion system protein virB1
WT vs DD	184	gene-BDOA9_RS21690	2.08707	9.53807e-08	BDOA9_RS21690	BRADOA9_v1_43027	tripartite tricarboxylate transporter substrate-binding protein
WT vs DD	184	gene-BDOA9_RS16695	1.63798	0.0409223	BDOA9_RS16695	BRADOA9_v1_41823	MFS transporter
WT vs DD	184	gene-BDOA9_RS19715	1.0149	0.00162285	BDOA9_RS19715	BRADOA9_v1_42539	IlvD/Edd family dehydratase
WT vs DD	184	gene-BDOA9_RS08665	1.06644	0.0026656	BDOA9_RS08665	BRADOA9_v1_30196	peptide ABC transporter substrate-binding protein
WT vs DD	184	gene-BDOA9_RS28070	1.50487	0.0205559	BDOA9_RS28070	BRADOA9_v1_50875	response regulator transcription factor
WT vs DD	184	gene-BDOA9_RS38610	1.541	0.00627164	BDOA9_RS38610	BRADOA9_v1_p0842	hypothetical protein
WT vs DD	184	gene-BDOA9_RS33170	1.05797	0.0333181	BDOA9_RS33170	BRADOA9_v1_52084	MBL fold metallo-hydrolase
WT vs DD	184	gene-BDOA9_RS17150	1.44015	0.000326439	frc	BRADOA9_v1_41934	formyl-CoA transferase
WT vs DD	184	gene-BDOA9_RS09780	-1.4097	0.00110382	BDOA9_RS09780	BRADOA9_v1_40167	protein of unknown function
WT vs DD	184	gene-BDOA9_RS13705	1.05566	0.00110382	BDOA9_RS13705	BRADOA9_v1_41105	FecR domain-containing protein
WT vs DD	184	gene-BDOA9_RS08240	-1.01734	0.00571725	BDOA9_RS08240	BRADOA9_v1_30093	PadR family transcriptional regulator
WT vs DD	184	gene-BDOA9_RS19125	-1.14404	0.00366211	BDOA9_RS19125	BRADOA9_v1_42399	UPF0114 protein (Cell membrane, Membrane, Transmembrane, Transmembrane helix)
WT vs DD	184	gene-BDOA9_RS08520	1.09852	0.0003593	BDOA9_RS08520	BRADOA9_v1_30161	ABC transporter substrate-binding protein
WT vs DD	184	gene-BDOA9_RS18845	1.53043	2.98815e-06	BDOA9_RS18845	BRADOA9_v1_42330	nuclear transport factor 2 family protein
WT vs DD	184	gene-BDOA9_RS04385	-1.2134	0.000641782	BDOA9_RS04385	BRADOA9_v1_21033	Quinohemoprotein alcohol dehydrogenase
WT vs DD	184	gene-BDOA9_RS31110	1.34901	0.0132341	BDOA9_RS31110	BRADOA9_v1_51597	shikimate dehydrogenase
WT vs RC	101	gene-BDOA9_RS23420	1.11378	0.00025466	BDOA9_RS23420	BRADOA9_v1_43438	hypothetical protein
WT vs RC	101	gene-BDOA9_RS24290	-1.23729	7.10314e-05	BDOA9_RS24290	BRADOA9_v1_43653	CMD domain-containing protein
WT vs RC	101	gene-BDOA9_RS13310	-1.17028	1.03707e-05	BDOA9_RS13310	BRADOA9_v1_41009	Oligopeptide-binding protein appA
WT vs RC	101	gene-BDOA9_RS13925	1.04284	0.00180747	BDOA9_RS13925	BRADOA9_v1_41157	HAMP domain-containing methyl-accepting chemotaxis protein
WT vs RC	101	gene-BDOA9_RS31795	1.09143	0.00949599	BDOA9_RS31795	BRADOA9_v1_51758	conserved protein of unknown function
WT vs RC	101	gene-BDOA9_RS04350	1.02804	0.00184468	BDOA9_RS04350	BRADOA9_v1_21026	HAMP domain-containing methyl-accepting chemotaxis protein
WT vs RC	101	gene-BDOA9_RS29460	-1.6008	0.0170762	BDOA9_RS29460	BRADOA9_v1_51214	Putative teichuronic acid biosynthesis glycosyltransferase TuaG
WT vs RC	101	gene-BDOA9_RS22980	-1.04526	0.00684291	BDOA9_RS22980	BRADOA9_v1_43326	conserved protein of unknown function
WT vs RC	101	gene-BDOA9_RS26530	-1.10722	0.000332169	rpsN	BRADOA9_v1_50512	30S ribosomal subunit protein S14
WT vs RC	101	gene-BDOA9_RS35465	-1.94997	0.0172667	BDOA9_RS35465	BRADOA9_v1_p0651	electron transfer flavoprotein subunit beta/FixA family protein (plasmid)
WT vs RC	101	gene-BDOA9_RS02025	-1.15414	7.45505e-05	BDOA9_RS02025	BRADOA9_v1_20496	hypothetical protein
WT vs RC	101	gene-BDOA9_RS16375	1.31261	0.00184468	BDOA9_RS16375	BRADOA9_v1_41742	DNA repair protein
WT vs RC	101	gene-BDOA9_RS12720	1.5588	0.000433728	BDOA9_RS12720	BRADOA9_v1_40867	flagellar hook protein FlgE
WT vs RC	101	gene-BDOA9_RS26585	-1.04626	0.00932119	BDOA9_RS26585	BRADOA9_v1_50524	50S ribosomal subunit protein L23
WT vs RC	101	gene-BDOA9_RS13325	-1.39536	0.0485836	BDOA9_RS13325	BRADOA9_v1_41010	Oligopeptide transport system permease protein AppB
WT vs RC	101	gene-BDOA9_RS08595	1.05243	0.000599253	BDOA9_RS08595	BRADOA9_v1_30179	PsiF family protein
WT vs RC	101	gene-BDOA9_RS32875	1.3005	0.00146854	BDOA9_RS32875	BRADOA9_v1_52018	carbohydrate ABC transporter permease
WT vs RC	101	gene-BDOA9_RS11360	1.0099	0.025599	BDOA9_RS11360	BRADOA9_v1_40546	ABC transporter substrate-binding protein
WT vs RC	101	gene-BDOA9_RS20570	-1.10429	0.00522855	BDOA9_RS20570	BRADOA9_v1_42754	conserved inner membrane protein YjcH
WT vs RC	101	gene-BDOA9_RS32865	1.14144	0.00233825	BDOA9_RS32865	BRADOA9_v1_52016	ABC transporter substrate-binding protein
WT vs RC	101	gene-BDOA9_RS19520	-1.68217	0.0236145	BDOA9_RS19520	BRADOA9_v1_42497	Amidohydro-rel domain-containing protein
WT vs RC	101	gene-BDOA9_RS02635	1.67862	2.85131e-06	BDOA9_RS02635	BRADOA9_v1_20633	hypothetical protein
WT vs RC	101	gene-BDOA9_RS13825	1.00524	0.0288851	ftsW	BRADOA9_v1_41133	putative lipid II flippase FtsW
WT vs RC	101	gene-BDOA9_RS24285	-1.13101	0.000132103	BDOA9_RS24285	BRADOA9_v1_43652	Cyanamide hydratase
WT vs RC	101	gene-BDOA9_RS12155	1.06121	0.00159947	BDOA9_RS12155	BRADOA9_v1_40738	nitrate reductase cytochrome c-type subunit
WT vs RC	101	gene-BDOA9_RS32870	1.91247	0.0164232	BDOA9_RS32870	BRADOA9_v1_52017	DUF2160 domain-containing protein
WT vs RC	101	gene-BDOA9_RS09490	1.8122	1.37817e-06	BDOA9_RS09490	BRADOA9_v1_40092	hypothetical protein
WT vs RC	101	gene-BDOA9_RS11395	-1.00198	0.00558544	BDOA9_RS11395	BRADOA9_v1_40554	Opine oxidase subunit B
WT vs RC	101	gene-BDOA9_RS26525	-1.42906	1.48711e-06	rpsH	BRADOA9_v1_50511	30S ribosomal subunit protein S8
WT vs RC	101	gene-BDOA9_RS35270	-1.04916	0.0062024	BDOA9_RS35270	BRADOA9_v1_p0583	Aspartate aminotransferase
WT vs RC	101	gene-BDOA9_RS00315	1.04309	0.0221739	tcuA	BRADOA9_v1_20078	FAD-dependent tricarballylate dehydrogenase TcuA
WT vs RC	101	gene-BDOA9_RS19865	1.09814	0.0182627	BDOA9_RS19865	BRADOA9_v1_42579	enoyl-CoA hydratase
WT vs RC	101	gene-BDOA9_RS15900	1.08336	0.00660821	BDOA9_RS15900	BRADOA9_v1_41623	methyl-accepting chemotaxis protein
WT vs RC	101	gene-BDOA9_RS00930	1.30792	0.00184468	BDOA9_RS00930	BRADOA9_v1_20232	LysR substrate-binding domain-containing protein
WT vs RC	101	gene-BDOA9_RS26550	-1.27303	0.000292423	rpsQ	BRADOA9_v1_50516	30S ribosomal subunit protein S17
WT vs RC	101	gene-BDOA9_RS15395	-1.82848	0.00532523	BDOA9_RS15395	BRADOA9_v1_41507	Methanethiol S-methyltransferase 1
WT vs RC	101	gene-BDOA9_RS14365	1.28009	9.57231e-05	BDOA9_RS14365	BRADOA9_v1_41264	RNA polymerase sigma factor
WT vs RC	101	gene-BDOA9_RS27595	-1.05325	5.08781e-05	BDOA9_RS27595	BRADOA9_v1_50764	putative peptide ABC transporter periplasmic-binding protein y4tO
WT vs RC	101	gene-BDOA9_RS38100	1.96577	1.71036e-06	BDOA9_RS38100	BRADOA9_v1_43207	hypothetical protein
WT vs RC	101	gene-BDOA9_RS38160	-1.13671	0.00240116	BDOA9_RS38160	BRADOA9_v1_50063	conserved protein of unknown function
WT vs RC	101	gene-BDOA9_RS00935	1.07471	0.00411491	BDOA9_RS00935	BRADOA9_v1_20233	acyl-CoA dehydrogenase family protein
WT vs RC	101	gene-BDOA9_RS39745	1.02916	0.0333461	BDOA9_RS39745	BRADOA9_v1_p0506	transposase
WT vs RC	101	gene-BDOA9_RS05390	2.02392	1.85433e-06	BDOA9_RS05390	BRADOA9_v1_21281	ParA family protein
WT vs RC	101	gene-BDOA9_RS26500	-1.77222	1.23094e-13	rplO	BRADOA9_v1_50504	50S ribosomal protein L15
WT vs RC	101	gene-BDOA9_RS18425	-1.22845	0.00856274	BDOA9_RS18425	BRADOA9_v1_42226	HTH-type transcriptional regulator dgdR
WT vs RC	101	gene-BDOA9_RS21680	1.07169	0.0143606	BDOA9_RS21680	BRADOA9_v1_43025	enoyl-CoA hydratase/isomerase family protein
WT vs RC	101	gene-BDOA9_RS00595	-1.12852	0.0222987	BDOA9_RS00595	BRADOA9_v1_p0175	D-amino acid dehydrogenase
WT vs RC	101	gene-BDOA9_RS10110	-1.35713	0.0226904	lspA	BRADOA9_v1_40246	Lipoprotein signal peptidase
WT vs RC	101	gene-BDOA9_RS24745	-1.18719	1.73189e-05	rpsI	BRADOA9_v1_50083	30S ribosomal protein S9
WT vs RC	101	gene-BDOA9_RS07115	-1.269	0.000123191	BDOA9_RS07115	BRADOA9_v1_21690	ABC transporter ATP-binding protein
WT vs RC	101	gene-BDOA9_RS39035	1.07394	0.00233825	BDOA9_RS39035	BRADOA9_v1_50244	hypothetical protein
WT vs RC	101	gene-BDOA9_RS32880	1.12375	0.00341656	BDOA9_RS32880	BRADOA9_v1_52019	sugar ABC transporter permease
WT vs RC	101	gene-BDOA9_RS32885	1.21539	0.00176879	BDOA9_RS32885	BRADOA9_v1_52020	ABC transporter ATP-binding protein
WT vs RC	101	gene-BDOA9_RS21725	1.02701	0.00156958	BDOA9_RS21725	BRADOA9_v1_43034	aldolase
WT vs RC	101	gene-BDOA9_RS26505	-1.66711	1.83102e-06	rpmD	BRADOA9_v1_50505	50S ribosomal subunit protein L30
WT vs RC	101	gene-BDOA9_RS27590	1.0025	0.00504487	BDOA9_RS27590	BRADOA9_v1_50762	Bcr/CflA family efflux transporter
WT vs RC	101	gene-BDOA9_RS19415	-1.10841	0.0403163	BDOA9_RS19415	BRADOA9_v1_42474	putative cytochrome P450 hydroxylase
WT vs RC	101	gene-BDOA9_RS36530	-1.16108	0.00855321	BDOA9_RS36530	BRADOA9_v1_p0282	Conjugal transfer protein traG
WT vs RC	101	gene-BDOA9_RS15095	-1.04924	0.0212865	FixG	BRADOA9_v1_41440	Nitrogen fixation protein FixG
WT vs RC	101	gene-BDOA9_RS31300	-2.65498	0.0355378	BraD	BRADOA9_v1_51641	High-affinity branched-chain amino acid transport system permease protein BraD
WT vs RC	101	gene-BDOA9_RS15490	1.8048	0.0232806	BDOA9_RS15490	BRADOA9_v1_41530	ABC transporter ATP-binding protein
WT vs RC	101	gene-BDOA9_RS03665	1.05271	0.00216027	BDOA9_RS03665	BRADOA9_v1_20866	enoyl-CoA hydratase-related protein
WT vs RC	101	gene-BDOA9_RS16285	-1.01164	0.00587848	hpnD	BRADOA9_v1_41722	Presqualene diphosphate synthase
WT vs RC	101	gene-BDOA9_RS26565	-1.2414	1.67682e-06	rpsC	BRADOA9_v1_50520	30S ribosomal subunit protein S3
WT vs RC	101	gene-BDOA9_RS14155	1.03271	0.00265376	BDOA9_RS14155	BRADOA9_v1_41212	hypothetical protein
WT vs RC	101	gene-BDOA9_RS13580	-2.62001	0.0136856	thiS	BRADOA9_v1_41076	Sulfur carrier protein ThiS
WT vs RC	101	gene-BDOA9_RS16980	-1.05504	0.00337464	fdhA	BRADOA9_v1_41888	NADP(+)-dependent formate dehydrogenase subunit alpha
WT vs RC	101	gene-BDOA9_RS13570	-1.00309	0.0218879	BDOA9_RS13570	BRADOA9_v1_41073	thiamine phosphate synthase
WT vs RC	101	gene-BDOA9_RS26555	-1.41684	0.0160538	rpmC	BRADOA9_v1_50517	50S ribosomal protein L29
WT vs RC	101	gene-BDOA9_RS26345	1.27014	0.000788554	BDOA9_RS26345	BRADOA9_v1_50464	winged helix-turn-helix domain-containing protein
WT vs RC	101	gene-BDOA9_RS26605	-1.06089	7.80552e-05	tuf	BRADOA9_v1_50528	translation elongation factor Tu
WT vs RC	101	gene-BDOA9_RS24360	1.13119	0.00313315	BDOA9_RS24360	BRADOA9_v1_43669	globin
WT vs RC	101	gene-BDOA9_RS26595	-1.06847	2.35316e-06	rplC	BRADOA9_v1_50526	50S ribosomal subunit protein L3
WT vs RC	101	gene-BDOA9_RS27615	-1.6873	8.34193e-08	BDOA9_RS27615	BRADOA9_v1_50769	putative peptide ABC transporter permease protein y4tQ
WT vs RC	101	gene-BDOA9_RS16370	1.07765	0.00166578	BDOA9_RS16370	BRADOA9_v1_41740	putative DNA modification/repair radical SAM protein
WT vs RC	101	gene-BDOA9_RS14075	1.00369	0.0275449	BDOA9_RS14075	BRADOA9_v1_41192	LysR family transcriptional regulator
WT vs RC	101	gene-BDOA9_RS18385	-1.8469	0.0159018	BDOA9_RS18385	BRADOA9_v1_42217	ABC transporter permease
WT vs RC	101	gene-BDOA9_RS17335	-1.49186	0.0033362	BDOA9_RS17335	BRADOA9_v1_41976	Putative reductase (alkanesulfonate metabolism)
WT vs RC	101	gene-BDOA9_RS12060	1.24106	0.000177344	BDOA9_RS12060	BRADOA9_v1_40712	methyl-accepting chemotaxis protein
WT vs RC	101	gene-BDOA9_RS09245	1.03973	0.00259655	BDOA9_RS09245	BRADOA9_v1_40037	GlsB/YeaQ/YmgE family stress response membrane protein
WT vs RC	101	gene-BDOA9_RS26655	-1.51659	0.000854729	BDOA9_RS26655	BRADOA9_v1_50542	2-ketogluconate reductase
WT vs RC	101	gene-BDOA9_RS07495	-1.04581	0.0458194	BDOA9_RS07495	BRADOA9_v1_21777	Histidine kinase
WT vs RC	101	gene-BDOA9_RS12165	1.11732	0.00474033	BDOA9_RS12165	BRADOA9_v1_40740	chaperone NapD
WT vs RC	101	gene-BDOA9_RS15620	-1.80384	0.00491683	BDOA9_RS15620	BRADOA9_v1_41560	Dipeptide transport system permease protein dppC
WT vs RC	101	gene-BDOA9_RS33800	-3.43474	4.26628e-07	BDOA9_RS33800	BRADOA9_v1_p0119	Type IV secretory pathway, VirB6 components
WT vs RC	101	gene-BDOA9_RS22440	1.60763	0.00224755	BDOA9_RS22440	BRADOA9_v1_43206	virulence-associated E family protein
WT vs RC	101	gene-BDOA9_RS04415	-1.26668	2.56871e-07	lysC	BRADOA9_v1_20979	Aspartate kinase Ask_LysC
WT vs RC	101	gene-BDOA9_RS08940	1.41219	0.00456352	BDOA9_RS08940	BRADOA9_v1_16s_rRNA_1	16S ribosomal RNA
WT vs RC	101	gene-BDOA9_RS22445	1.75711	0.0222987	BDOA9_RS22445	BRADOA9_v1_43208	hypothetical protein
WT vs RC	101	gene-BDOA9_RS26580	-1.50479	3.65273e-13	rplB	BRADOA9_v1_50523	50S ribosomal subunit protein L2
WT vs RC	101	gene-BDOA9_RS27600	-1.08223	0.00113918	BDOA9_RS27600	BRADOA9_v1_50765	ABC transporter substrate-binding protein
WT vs RC	101	gene-BDOA9_RS29740	-1.17348	0.000805195	BDOA9_RS29740	BRADOA9_v1_51276	Putative translation initiation inhibitor, yjgF family
WT vs RC	101	gene-BDOA9_RS17260	-1.001	0.00170037	BDOA9_RS17260	BRADOA9_v1_41958	Phosphinothricin N-acetyltransferase
WT vs RC	101	gene-BDOA9_RS35770	1.01078	0.0196949	BDOA9_RS35770	BRADOA9_v1_p0725	LysR substrate-binding domain-containing protein
WT vs RC	101	gene-BDOA9_RS27455	-1.62628	0.0235258	BDOA9_RS27455	BRADOA9_v1_50732	Hydantoin racemase
WT vs RC	101	gene-BDOA9_RS26570	-1.80394	2.88959e-12	rplV	BRADOA9_v1_50521	50S ribosomal subunit protein L22
WT vs RC	101	gene-BDOA9_RS00670	1.01769	0.0254613	BDOA9_RS00670	BRADOA9_v1_20169	cupredoxin family protein
WT vs RC	101	gene-BDOA9_RS26600	-1.16293	3.786e-07	rpsJ	BRADOA9_v1_50527	30S ribosomal subunit protein S10
WT vs RC	101	gene-BDOA9_RS33660	-3.14534	0.0125892	BDOA9_RS33660	BRADOA9_v1_p0077	Transcriptional repressor protein korB
WT vs RC	101	gene-BDOA9_RS26515	-1.56834	0.000236584	rplR	BRADOA9_v1_50508	50S ribosomal subunit protein L18
WT vs RC	101	gene-BDOA9_RS26560	-1.34529	1.26373e-08	rplP	BRADOA9_v1_50519	50S ribosomal protein L16
